# Supplementary material for: Biochemical Components Associated With Microbial Community Shift During the Pile-Fermentation of Primary Dark Tea
Source: Front Microbiol. 2018 Jul 10;9:1509. doi: 10.3389/fmicb.2018.01509 (PMC6048958; doi:10.3389/fmicb.2018.01509)
Supplement: TABLE S3 — Individual node’s properties of network during the pile-fermentation process of primary dark tea. [file Table_3.XLSX]

## Sheet: MR01 0.790 node_attribute
Table S3 Individual nodes’ properties of network during the pile-fermentation process of primary dark tea
Name	RA	node.degree	node.betw	node.stress	node.evcent	Clustering.Coefficient	No. module	Zi	Pi	Kingdom	Phylum	Class	Order	Family	Genus	Species
bOTU1	0.00304383	9	251.004	1775	0.106712	0.416667	2	0.0804332	0.197531	Bacteria	Proteobacteria	Alphaproteobacteria	Rhizobiales	Aurantimonadaceae	Aurantimonas	Aurantimonas sp. AU20
bOTU13	0.000154334	1	0	0	1.82e-34	0	5	0	0	Bacteria	Proteobacteria	Betaproteobacteria	Burkholderiales	Oxalobacteraceae	Collimonas	Collimonas pratensis
bOTU16	0.000488757	1	0	0	0.00717942	0	0	-0.708583	0	Bacteria	Proteobacteria	Alphaproteobacteria	Rhizobiales	Hyphomicrobiaceae	Devosia	Devosia sp. ahR78
bOTU18	0.000798264	6	25.71	439	0.0725014	0.133333	3	-0.522233	0.611111	Bacteria	Proteobacteria	Betaproteobacteria	Burkholderiales	Oxalobacteraceae	Herbaspirillum	Herbaspirillum sp. NR 1-06
bOTU2	0.948197	6	4.99658	128	0.0983842	0.8	2	-0.298752	0	Bacteria	proteobacteria	gammaproteobacteria	ebterobacterales	enterobacteriaceae	klebsiella	klebsiella pneumoniae
bOTU21	1.95428e-05	11	1226.88	4968	0.00371807	0.0181818	1	3.53089	0.165289	Bacteria	Proteobacteria	Gammaproteobacteria	Aeromonadales	Aeromonadaceae	Aeromonas	Aeromonas hydrophila
bOTU22	0.000104746	1	0	0	0.0010448	0	1	-0.679018	0	Bacteria	Proteobacteria	Alphaproteobacteria	Rhizobiales	Aurantimonadaceae	Aurantimonas	Aureimonas jatrophae
bOTU24	0.000301835	1	0	0	1.24e-05	0	1	-0.679018	0	Bacteria	Firmicutes	Bacilli	Bacillales	Staphylococcaceae	Staphylococcus	Staphylococcus xylosus
bOTU26	0.000964977	7	24.4363	248	0.0966926	0.428571	2	-0.109159	0	Bacteria	Proteobacteria	Alphaproteobacteria	Rhizobiales	Methylobacteriaceae	Methylobacterium	Methylobacterium komagatae
bOTU27	0.000660305	5	160.789	978	0.0137543	0.2	1	0.724286	0.32	Bacteria	Proteobacteria	Alphaproteobacteria	Rhizobiales	Rhizobiaceae	Rhizobium	Rhizobium sp. GR12C
bOTU30	0.000295188	1	0	0	6.34e-06	0	1	-0.679018	0	Bacteria	Firmicutes	Bacilli	Bacillales	Bacillaceae	Bacillus	Bacillus subtilis group
bOTU31	0.000808093	2	0.333333	1	0.00273829	0	4	-0.61494	0	Bacteria	Proteobacteria	Gammaproteobacteria	Pseudomonadales	Pseudomonadaceae	Pseudomonas	Pseudomonas putida group
bOTU32	0.000807974	4	5.26236	68	0.0532359	0.166667	0	-0.18286	0.5	Bacteria	Proteobacteria	Alphaproteobacteria	Rhizobiales	Methylobacteriaceae	Methylobacterium	Methylobacterium platani
bOTU36	0.00234678	7	134.79	1226	0.0726892	0.238095	2	-0.298752	0.244898	Bacteria	Proteobacteria	Alphaproteobacteria	Rhizobiales	Methylobacteriaceae	Methylobacterium	Methylobacterium sp. Lor52
bOTU39	3.7287e-05	6	585.333	3885	0.000744319	0	1	1.65982	0	Bacteria	Proteobacteria	Betaproteobacteria	Burkholderiales	Oxalobacteraceae	Duganella	Duganella sp. GR 7-01
bOTU41	0.000291748	1	0	0	1.82e-34	0	5	0	0	Bacteria	Proteobacteria	Alphaproteobacteria	Rhizobiales	Brucellaceae	Ochrobactrum	Ochrobactrum pseudogrignonense
bOTU42	5.51447e-05	2	119	332	0.000284071	0	1	-0.21125	0	Bacteria	Proteobacteria	Gammaproteobacteria	Pseudomonadales	Pseudomonadaceae	Pseudomonas	Pseudomonas aeruginosa group
bOTU5	0.000413804	1	0	0	0.00552161	0	2	-1.24671	0	Bacteria	Bacteroidetes	Sphingobacteriia	Sphingobacteriales	Sphingobacteriaceae	Pedobacter	Pedobacter sp. NT 4-05
bOTU52	0.000187152	1	0	0	0.00689083	0	0	-0.708583	0	Bacteria	Actinobacteria	Actinobacteria	Actinomycetales	Microbacteriaceae	Curtobacterium	Curtobacterium sp. AsA7.1
bOTU6	0.0183833	2	1	1	1.82e-34	0	5	0	0	Bacteria	Firmicutes	Bacilli	Lactobacillales	Lactobacillaceae	Lactobacillus	Lactobacillus fermentum
bOTU67	4.35224e-05	1	0	0	8.02e-05	0	1	-0.679018	0	Bacteria	Proteobacteria	Betaproteobacteria	Burkholderiales	Comamonadaceae	Comamonas	Comamonas testosteroni
bOTU69	0.000124818	1	0	0	5.65e-05	0	1	-0.679018	0	Bacteria	Proteobacteria	Betaproteobacteria	Burkholderiales	Oxalobacteraceae	Massilia	Massilia sp. Y880
bOTU71	7.63981e-05	4	1357.52	9587	0.00940952	0	1	0.256518	0.375	Bacteria	Firmicutes	Bacilli	Lactobacillales	Enterococcaceae	Enterococcus	Enterococcus gallinarum
bOTU74	8.3874e-05	2	4.33333	16	1.87e-05	0	1	-0.21125	0	Bacteria	Proteobacteria	Alphaproteobacteria	Sphingomonadales	Sphingomonadaceae	Sphingomonas	Sphingomonas sp. BAB-3566
bOTU8	0.00216796	11	490.109	1749	0.015347	0.109091	0	4.02292	0.165289	Bacteria	Proteobacteria	Betaproteobacteria	Burkholderiales	Comamonadaceae	Acidovorax	Acidovorax facilis
bOTU80	2.79705e-05	2	119	545	0.000718913	0	1	-0.21125	0	Bacteria	Actinobacteria	Actinobacteria	Actinomycetales	Dermabacteraceae	Brachybacterium	Brachybacterium sp. NCCP-661
bOTU89	5.64902e-05	2	4.33333	16	1.87e-05	0	1	-0.21125	0	Bacteria	Bacteroidetes	Flavobacteriia	Flavobacteriales	Flavobacteriaceae	Elizabethkingia	Elizabethkingia anophelis
bOTU93	0.000211426	8	158.073	1140	0.0945134	0.214286	0	0.342863	0.59375	Bacteria	Proteobacteria	Alphaproteobacteria	Rhizobiales	Methylobacteriaceae	Methylobacterium	Methylobacterium sp. ZNC0032
fOTU1	0.0550948	21	367.59	3120	0.281605	0.390476	2	1.59717	0.403628	Fungi	Ascomycota	Dothideomycetes	Capnodiales	Dissoconiaceae	Uwebraunia	Uwebraunia dekkeri
fOTU104	9.97331e-05	2	0	0	0.00438309	1	4	-0.61494	0	Fungi	Ascomycota	Dothideomycetes	Capnodiales	Cladosporiaceae	Cladosporium	Cladosporium cucumerinum
fOTU105	9.06845e-05	5	214.201	1582	0.060138	0.3	0	-0.18286	0.48	Fungi	Ascomycota	Sordariomycetes	Hypocreales	Nectriaceae	Fusarium	Nectria haematococca
fOTU106	6.636e-05	3	10.7205	214	0.0287883	0.333333	3	-0.116052	0	Fungi	Ascomycota	Dothideomycetes	Capnodiales	Dissoconiaceae	Ramichloridium	Ramichloridium apiculatum
fOTU11	0.0040894	19	361.399	2900	0.256174	0.409357	2	1.0284	0.493075	Fungi	Ascomycota	Sordariomycetes	Hypocreales	Nectriaceae	Fusarium	Fusarium verticillioides
fOTU114	2.46643e-05	6	91.8266	347	0.0272673	0.0666667	4	-0.20498	0.5	Fungi	Ascomycota	Dothideomycetes	Myriangiales	Elsinoaceae	Elsinoe	Elsinoe fawcettii
fOTU115	2.88519e-05	17	167.172	2479	0.221267	0.338235	2	1.0284	0.394464	Fungi	no rank__unclassified Fungi	no rank__unclassified Fungi	no rank__unclassified Fungi	no rank__unclassified Fungi	no rank__unclassified Fungi	fungal sp. MG200Sn7L9x
fOTU117	4.04536e-05	4	6.90014	99	0.0648729	0.666667	2	-0.677937	0	Fungi	Ascomycota	Dothideomycetes	Pleosporales	Phaeosphaeriaceae	Phaeosphaeriopsis	Phaeosphaeriopsis sp. TMS-2011
fOTU120	5.73107e-05	3	10.7205	214	0.0287883	0.333333	3	-0.116052	0	Fungi	Ascomycota	Dothideomycetes	Capnodiales	Cladosporiaceae	Cladosporium	Cladosporium sp. N62
fOTU13	0.000675598	6	170.808	742	0.0384752	0.133333	0	1.39431	0.277778	Fungi	no rank__unclassified Fungi	no rank__unclassified Fungi	no rank__unclassified Fungi	no rank__unclassified Fungi	no rank__unclassified Fungi	fungal endophyte
fOTU130	4.83585e-05	1	0	0	0.00116579	0	0	-0.708583	0	Fungi	Ascomycota	Dothideomycetes	Capnodiales	Teratosphaeriaceae	Catenulostroma	Catenulostroma protearum
fOTU132	1.0999e-05	1	0	0	0.000282432	0	1	-0.679018	0	Fungi	Ascomycota	Pezizomycetes	Pezizales	no rank_Pezizales incertae sedis	Phialea	Phialea strobilina
fOTU134	0.00010114	6	232.042	960	0.0339079	0.2	0	-0.18286	0.611111	Fungi	no rank__unclassified Fungi	no rank__unclassified Fungi	no rank__unclassified Fungi	no rank__unclassified Fungi	no rank__unclassified Fungi	fungal endophyte
fOTU135	1.13444e-05	3	86.2888	500	0.00415916	0.333333	1	0.256518	0	Fungi	Ascomycota	Dothideomycetes	Botryosphaeriales	Botryosphaeriaceae	Botryosphaeria	Botryosphaeria dothidea
fOTU142	2.70402e-05	3	8.77953	59	0.0329008	0.333333	2	-1.05712	0.444444	Fungi	Ascomycota	Dothideomycetes	Capnodiales	Mycosphaerellaceae	Microcyclosporella	Microcyclosporella mali
fOTU150	4.42884e-05	1	0	0	0.000704294	0	3	-0.928414	0	Fungi	Ascomycota	Sordariomycetes	unclassified Sordariomycetes		no rank_unclassified Sordariomycetes	Sordariomycetes sp. MUT 4400
fOTU154	9.833e-06	1	0	0	8.02e-05	0	1	-0.679018	0	Fungi	Ascomycota	Dothideomycetes	Pleosporales	Didymellaceae	Phoma	Phoma sp. HT-Z6-V
fOTU156	3.98948e-05	27	700.649	6113	0.29433	0.239316	2	2.35554	0.42524	Fungi	Ascomycota	Sordariomycetes	Microascales	Halosphaeriaceae	no rank_mitosporic Halosphaeriaceae	Periconia byssoides
fOTU157	1.54722e-05	1	0	0	0.000743566	0	0	-0.708583	0	Fungi	Ascomycota	Lecanoromycetes	Ostropales	Stictidaceae	Cryptodiscus	Cryptodiscus pini
fOTU16	0.000519452	1	0	0	0.00456819	0	0	-0.708583	0	Fungi	Ascomycota	Sordariomycetes	Hypocreales	Nectriaceae	Ilyonectria	Ilyonectria novozelandica
fOTU162	1.88116e-05	16	1673.46	12659	0.121353	0.1	3	1.10249	0.695312	Fungi	no rank__unclassified Fungi	no rank__unclassified Fungi	no rank__unclassified Fungi	no rank__unclassified Fungi	no rank__unclassified Fungi	fungal endophyte
fOTU166	0.000214805	3	10.7205	214	0.0287883	0.333333	3	-0.116052	0	Fungi	Ascomycota	Sordariomycetes	Magnaporthales	Magnaporthaceae	Pyricularia	Pyricularia parasitica
fOTU170	1.13813e-05	2	88.9067	700	0.000294806	0	1	-0.21125	0	Fungi	Ascomycota	Dothideomycetes	Pleosporales	Coniothyriaceae	Coniothyrium	Coniothyrium sidae
fOTU172	2.5008e-05	14	186.36	2103	0.105336	0.208791	3	1.91485	0.602041	Fungi	Ascomycota	Dothideomycetes	mitosporic Dothideomycetes	no rank_mitosporic Dothideomycetes	Sclerostagonospora	Sclerostagonospora sp. CBS 118224
fOTU176	0.0857106	15	202.612	2277	0.235149	0.571429	2	0.649211	0.435556	Fungi	Ascomycota	Saccharomycetes	Saccharomycetales	Phaffomycetaceae	Cyberlindnera	Cyberlindnera veronae
fOTU18	0.00031048	2	0	0	0.014535	1	4	-0.61494	0	Fungi	Ascomycota	Sordariomycetes	Xylariales	Amphisphaeriaceae	Pestalotiopsis	Pestalotiopsis sp. LH251
fOTU181	5.42813e-05	6	94.8038	400	0.0446482	0.2	4	0.61494	0.277778	Fungi	Ascomycota	Eurotiomycetes	Chaetothyriales		no rank_unclassified Chaetothyriales	Chaetothyriales sp. M-Cre1-4
fOTU188	1.13972e-05	1	0	0	5.65e-05	0	1	-0.679018	0	Fungi	Ascomycota	no rank_unclassified Ascomycota	unclassified Ascomycota	no rank_unclassified Ascomycota	no rank_unclassified Ascomycota	Ascomycota sp. dd08057
fOTU19	0.00169195	25	748.958	5866	0.309162	0.323333	2	1.78677	0.5024	Fungi	Ascomycota	Dothideomycetes	Pleosporales	Lophiostomataceae	Lophiostoma	Lophiostoma sp. CBS 123543
fOTU193	0.00310029	11	177.737	1750	0.123445	0.363636	2	0.649211	0	Fungi	Ascomycota	Eurotiomycetes	Eurotiales	Aspergillaceae	Eurotium	Eurotium sp. BRO-2013
fOTU194	1.50688e-05	2	65.8112	129	0.00236529	0	0	-0.18286	0	Fungi	Ascomycota	unclassified Pezizomycotina	unclassified Pezizomycotina	unclassified Pezizomycotina	no rank_unclassified Pezizomycotina	Pezizomycotina sp. PAH2
fOTU2	0.00231921	17	500.669	3541	0.217167	0.352941	4	0.61494	0.415225	Fungi	Ascomycota	Sordariomycetes	Glomerellales	Glomerellaceae	Colletotrichum	Colletotrichum gloeosporioides
fOTU20	0.000272016	7	178.265	673	0.0225494	0.238095	4	-0.20498	0.489796	Fungi	Ascomycota	Dothideomycetes	Capnodiales	Mycosphaerellaceae	Pseudocercosporella	Pseudocercosporella fraxini
fOTU21	0.00031691	10	510.115	1801	0.122458	0.4	0	-0.18286	0.66	Fungi	Ascomycota	Dothideomycetes	Capnodiales	Mycosphaerellaceae	Staninwardia	Staninwardia suttonii
fOTU210	6.59957e-06	1	0	0	5.65e-05	0	1	-0.679018	0	Fungi	Ascomycota	Sordariomycetes	Hypocreales	Nectriaceae	Calonectria	Calonectria colhounii
fOTU22	0.000218523	9	84.4536	454	0.0395166	0.25	4	1.43486	0.345679	Fungi	Basidiomycota		Erythrobasidiales	Erythrobasidiaceae	Erythrobasidium	Erythrobasidium sp. FF-2011
fOTU225	3.57417e-05	1	0	0	0.000282432	0	1	-0.679018	0	Fungi	Ascomycota	Dothideomycetes	Myriangiales	Elsinoaceae	Elsinoe	Elsinoe fawcettii
fOTU227	2.84337e-05	1	0	0	0.00116579	0	0	-0.708583	0	Fungi	no rank__unclassified Fungi	no rank__unclassified Fungi	no rank__unclassified Fungi	no rank__unclassified Fungi	no rank__unclassified Fungi	fungal endophyte sp. ECD-2008
fOTU23	0.000435096	3	10.7205	214	0.0287883	0.333333	3	-0.116052	0	Fungi	Ascomycota	Eurotiomycetes	Chaetothyriales	Chaetothyriaceae	Camptophora	Camptophora hylomeconis
fOTU230	6.25886e-05	4	29.3481	532	0.0680119	0.5	2	-0.86753	0.375	Fungi	Ascomycota	no rank_unclassified Ascomycota	unclassified Ascomycota	no rank_unclassified Ascomycota	no rank_unclassified Ascomycota	Ascomycota sp. South-west0090
fOTU233	7.42875e-06	7	881.865	5850	0.00105564	0.047619	1	2.12759	0	Fungi	Ascomycota	Sordariomycetes	Glomerellales		Verticillium	Verticillium dahliae
fOTU234	1.29015e-05	6	721.648	3806	0.0318718	0.0666667	1	0.256518	0.611111	Fungi	Ascomycota	Dothideomycetes	Dothideomycetes incertae sedis	no rank_Dothideomycetes incertae sedis	Paramicrothyrium	Paramicrothyrium chinensis
fOTU238	7.10563e-06	6	359.48	3525	0.000162906	0	1	1.65982	0	Fungi	no rank__unclassified Fungi	no rank__unclassified Fungi	no rank__unclassified Fungi	no rank__unclassified Fungi	no rank__unclassified Fungi	fungal sp. APA-2013
fOTU24	0.000861234	3	119	464	0.0272637	0.333333	2	-0.86753	0	Fungi	Ascomycota	Eurotiomycetes	Eurotiales	Aspergillaceae	Aspergillus	Aspergillus versicolor
fOTU245	1.11233e-05	1	0	0	0.000282432	0	1	-0.679018	0	Fungi	Ascomycota	Dothideomycetes	Capnodiales	Mycosphaerellaceae	Staninwardia	Staninwardia suttonii
fOTU25	0.00116914	4	3.28532	47	0.0583917	0.333333	2	-0.86753	0.375	Fungi	Ascomycota	Dothideomycetes	Pleosporales	Didymosphaeriaceae	Paraphaeosphaeria	Paraphaeosphaeria neglecta
fOTU26	0.00676161	12	138.715	878	0.158357	0.469697	2	0.838803	0	Fungi	Ascomycota	Saccharomycetes	Saccharomycetales	Phaffomycetaceae	Cyberlindnera	Cyberlindnera veronae
fOTU269	6.8572e-05	4	59.4863	231	0.0295002	0.333333	0	0.342863	0.375	Fungi	Ascomycota	Dothideomycetes	Pleosporales	Didymosphaeriaceae	Paraphaeosphaeria	Paraphaeosphaeria angularis
fOTU270	1.84417e-05	8	56.3026	680	0.0867034	0.142857	2	-0.488344	0.5625	Fungi	Ascomycota	Eurotiomycetes	Chaetothyriales	Cyphellophoraceae	Cyphellophora	Cyphellophora sessilis
fOTU29	0.000765018	2	0.728004	10	0.027461	0	3	-0.928414	0.5	Fungi	Ascomycota	Saccharomycetes	Saccharomycetales	Debaryomycetaceae	Candida	Candida metapsilosis
fOTU296	8.25218e-06	7	146.173	937	0.0907143	0.285714	0	0.342863	0.489796	Fungi	Ascomycota	Eurotiomycetes	Eurotiales	Aspergillaceae	Penicillium	Penicillium sp. 22MS11
fOTU3	0.00223429	1	0	0	0.00207101	0	2	-1.24671	0	Fungi	Ascomycota	Dothideomycetes	Pleosporales	Didymellaceae	Peyronellaea	Peyronellaea glomerata
fOTU30	0.000350535	15	186.482	2388	0.216642	0.52381	2	0.0804332	0.64	Fungi	Ascomycota	Dothideomycetes	Botryosphaeriales	Saccharataceae	Saccharata	Saccharata intermedia
fOTU300	2.18185e-05	1	0	0	0.000282432	0	1	-0.679018	0	Fungi	Ascomycota	Dothideomycetes	Botryosphaeriales	Botryosphaeriaceae	Microdiplodia	Microdiplodia sp. EXM1
fOTU31	0.000151031	3	4.45125	23	0.0336408	0.333333	4	-0.20498	0	Fungi	Ascomycota	Dothideomycetes	Pleosporales	Didymellaceae	Phoma	Phoma sp. MBP38D
fOTU32	0.000368367	6	20.5293	160	0.0627952	0.466667	2	-0.298752	0	Fungi	Ascomycota	no rank_mitosporic Ascomycota	mitosporic Ascomycota	no rank_mitosporic Ascomycota	Peltaster	Peltaster fructicola
fOTU33	9.56934e-05	5	4.8434	74	0.0751995	0.3	2	-0.677937	0.32	Fungi	Ascomycota	Saccharomycetes	Saccharomycetales	Debaryomycetaceae	Debaryomyces	Debaryomyces subglobosus
fOTU34	0.000186023	2	5.47373	107	0.0207867	0	3	-0.522233	0	Fungi	no rank__unclassified Fungi	no rank__unclassified Fungi	no rank__unclassified Fungi	no rank__unclassified Fungi	no rank__unclassified Fungi	fungal endophyte
fOTU37	0.000209078	1	0	0	5.65e-05	0	1	-0.679018	0	Fungi	Ascomycota	Sordariomycetes	Hypocreales	Clavicipitaceae	Paecilomyces	Paecilomyces sp. BMP2886
fOTU38	0.000149166	2	0	0	0.0195701	1	3	-0.522233	0	Fungi	Ascomycota	Eurotiomycetes	Chaetothyriales		Strelitziana	Strelitziana australiensis
fOTU4	0.0158011	1	0	0	0.00937711	0	2	-1.24671	0	Fungi	Ascomycota	Eurotiomycetes	Eurotiales	Aspergillaceae	Aspergillus	Aspergillus amstelodami
fOTU40	0.00010397	1	0	0	0.0115686	0	3	-0.928414	0	Fungi	Ascomycota	Dothideomycetes	Pleosporales	Morosphaeriaceae	Acrocalymma	Acrocalymma medicaginis
fOTU41	0.000101147	3	2.17274	18	0.00580134	0.666667	0	-0.18286	0.444444	Fungi	Ascomycota	Sordariomycetes	Xylariales	Xylariaceae	Xylaria	Xylaria sp. JDA1
fOTU42	9.18714e-05	2	0	0	0.014535	1	4	-0.61494	0	Fungi	no rank__unclassified Fungi	no rank__unclassified Fungi	no rank__unclassified Fungi	no rank__unclassified Fungi	no rank__unclassified Fungi	fungal endophyte sp. g88
fOTU44	2.25996e-05	2	0	0	0.0293275	1	2	-1.05712	0	Fungi	Ascomycota	Dothideomycetes	Capnodiales	Teratosphaeriaceae	Pseudoteratosphaeria	Pseudoteratosphaeria stramenticola
fOTU46	2.19811e-05	15	296.828	1937	0.170498	0.266667	2	0.838803	0.337778	Fungi	Ascomycota	Sordariomycetes	Hypocreales		Myrothecium	Myrothecium sp. W MG-2013
fOTU47	0.000108838	1	0	0	0.0115332	0	4	-1.0249	0	Fungi	Ascomycota	Dothideomycetes	Capnodiales	Dissoconiaceae	Ramichloridium	Ramichloridium cerophilum
fOTU49	3.69975e-05	7	101.785	1095	0.0738683	0.0952381	4	-0.61494	0.571429	Fungi	Ascomycota	Sordariomycetes	Glomerellales	Plectosphaerellaceae	Plectosphaerella	Plectosphaerella cucumerina
fOTU52	2.37094e-05	4	193.5	1641	8.35e-05	0	1	0.724286	0	Fungi	Ascomycota	Dothideomycetes	Capnodiales	Mycosphaerellaceae	Pseudocercospora	Pseudocercospora kaki
fOTU53	0.000107737	1	0	0	0.0011995	0	0	-0.708583	0	Fungi	no rank__unclassified Fungi	no rank__unclassified Fungi	no rank__unclassified Fungi	no rank__unclassified Fungi	no rank__unclassified Fungi	fungal sp. APA-2013
fOTU54	0.000144557	6	40.9219	869	0.105691	0.733333	2	-0.488344	0.277778	Fungi	Ascomycota	Dothideomycetes	Capnodiales	Cladosporiaceae	Rachicladosporium	Rachicladosporium pini
fOTU55	7.48227e-05	2	119	622	0.00927168	0	3	-0.522233	0	Fungi	no rank__unclassified Fungi	no rank__unclassified Fungi	no rank__unclassified Fungi	no rank__unclassified Fungi	no rank__unclassified Fungi	fungal endophyte sp. ECD-2008
fOTU56	0.000181181	6	173.611	1144	0.0372808	0.2	1	0.256518	0.5	Fungi	Ascomycota	Dothideomycetes	Pleosporales	Didymosphaeriaceae	Paraphaeosphaeria	Paraphaeosphaeria michotii
fOTU58	4.26261e-05	18	533.846	4134	0.152294	0.196078	3	2.32104	0.648148	Fungi	no rank__unclassified Fungi	no rank__unclassified Fungi	no rank__unclassified Fungi	no rank__unclassified Fungi	no rank__unclassified Fungi	fungal sp. AX122
fOTU6	0.00207225	17	321.74	3490	0.248664	0.485294	2	0.459618	0.595156	Fungi	Ascomycota	Dothideomycetes	Capnodiales		Cladosporium	Cladosporium cladosporioides
fOTU62	9.87662e-05	3	1.01485	8	0.0179266	0.666667	4	-0.20498	0	Fungi	Ascomycota	Sordariomycetes	Trichosphaeriales	Trichosphaeriaceae	Nigrospora	Nigrospora sp. LH4
fOTU65	8.63242e-05	4	75.4479	250	0.0304338	0.333333	4	0.20498	0	Fungi	Ascomycota	Dothideomycetes	Capnodiales	Teratosphaeriaceae	Teratosphaericola	Teratosphaericola pseudafricana
fOTU66	0.000101847	3	2.17274	18	0.00580134	0.666667	0	-0.18286	0.444444	Fungi	Ascomycota	Eurotiomycetes	Eurotiales	Aspergillaceae	Penicillium	Penicillium sp. LH185
fOTU67	3.44198e-05	3	3.64942	20	0.0188704	0.333333	2	-1.05712	0.444444	Fungi	Ascomycota	Sordariomycetes	Xylariales	Amphisphaeriaceae	Pestalotiopsis	Pestalotiopsis vismiae
fOTU68	3.92584e-05	9	167.832	1370	0.121308	0.5	2	0.0804332	0.197531	Fungi	Ascomycota	Eurotiomycetes	Chaetothyriales	Herpotrichiellaceae	Rhinocladiella	Rhinocladiella sp. EXP0525F
fOTU69	6.98842e-05	1	0	0	0.00810605	0	2	-1.24671	0	Fungi	Ascomycota	Eurotiomycetes	Eurotiales	Aspergillaceae	Aspergillus	Aspergillus sp. 8 BRO-2013
fOTU7	0.116851	20	987.432	4641	0.151829	0.2	4	3.48466	0.575	Fungi	Ascomycota	Dothideomycetes	Pleosporales		no rank_unclassified Pleosporales	Pleosporales sp. LH70
fOTU73	0.000131183	5	161.28	1027	0.0173735	0.1	4	0.61494	0	Fungi	Ascomycota	Dothideomycetes	Pleosporales	Lophiostomataceae	Lophiostoma	Lophiostoma cynaroidis
fOTU75	1.36576e-05	2	7.676	22	0.00194306	0	0	-0.18286	0	Fungi	Ascomycota	Sordariomycetes	Sordariales	Lasiosphaeriaceae	Podospora	Podospora sp. V534RZ
fOTU77	3.77864e-05	4	443.092	1231	0.00978867	0	0	0.342863	0.375	Fungi	Ascomycota	Dothideomycetes	Pleosporales	Didymosphaeriaceae	Paraphaeosphaeria	Paraphaeosphaeria verruculosa
fOTU78	1.3779e-05	2	0	0	0.00036262	1	1	-0.21125	0	Fungi	Ascomycota	Sordariomycetes	Glomerellales	Glomerellaceae	Colletotrichum	Colletotrichum nicotianae
fOTU8	0.00666262	18	317.961	1986	0.233398	0.398693	2	1.59717	0.203704	Fungi	Ascomycota	Dothideomycetes	Capnodiales	Dissoconiaceae	Uwebraunia	Uwebraunia commune
fOTU80	7.21726e-05	1	0	0	0.00131973	0	4	-1.0249	0	Fungi	no rank__unclassified Fungi	no rank__unclassified Fungi	no rank__unclassified Fungi	no rank__unclassified Fungi	no rank__unclassified Fungi	fungal sp. 6 GM 15-19
fOTU81	2.58466e-05	1	0	0	0.00116579	0	0	-0.708583	0	Fungi	Ascomycota	Dothideomycetes	Pleosporales	Didymellaceae	Stagonosporopsis	Stagonosporopsis cucurbitacearum
fOTU86	0.000129862	3	4.56661	18	0.0238372	0.666667	4	-0.61494	0.444444	Fungi	Ascomycota	Leotiomycetes	Helotiales	Dermateaceae	Neofabraea	Neofabraea eucalypti
fOTU9	0.669669	17	590.47	3385	0.227724	0.404412	2	1.0284	0.394464	Fungi	Ascomycota	Saccharomycetes	Saccharomycetales	Phaffomycetaceae	Cyberlindnera	Cyberlindnera veronae
fOTU93	6.41857e-05	5	272.851	901	0.0157907	0	0	0.342863	0.56	Fungi	Ascomycota	Sordariomycetes	Hypocreales	Nectriaceae	Fusarium	Fusarium graminearum
fOTU94	0.000125967	1	0	0	5.46e-05	0	1	-0.679018	0	Fungi	no rank__unclassified Fungi	no rank__unclassified Fungi	no rank__unclassified Fungi	no rank__unclassified Fungi	no rank__unclassified Fungi	fungal endophyte sp. ICMP 16021
fOTU95	6.62159e-05	3	67.8757	676	0.0180241	0	4	-0.20498	0	Fungi	Ascomycota	Sordariomycetes	Xylariales	Amphisphaeriaceae	Pestalotiopsis	Pestalotiopsis hangzhouensis
fOTU97	3.20102e-05	3	67.8757	676	0.0180241	0	4	-0.20498	0	Fungi	Ascomycota	Dothideomycetes	Capnodiales	Teratosphaeriaceae	Xenoteratosphaeria	Xenoteratosphaeria jonkershoekensis
fOTU99	2.61887e-05	1	0	0	2.16e-05	0	1	-0.679018	0	Fungi	no rank__unclassified Fungi	no rank__unclassified Fungi	no rank__unclassified Fungi	no rank__unclassified Fungi	no rank__unclassified Fungi	fungal sp. 6 GM 15-19

## Sheet: module 01
Name	RA	Phylum	Class	Order	Family	Genus	Species
bOTU8	0.00216796	phylum__Proteobacteria	class__Betaproteobacteria	order__Burkholderiales	family__Comamonadaceae	Acidovorax	species__Acidovorax facilis
fOTU130	4.83585e-05	phylum__Ascomycota	class__Dothideomycetes	order__Capnodiales	family__Teratosphaeriaceae	Catenulostroma	species__Catenulostroma protearum
fOTU157	1.54722e-05	phylum__Ascomycota	class__Lecanoromycetes	order__Ostropales	family__Stictidaceae	Cryptodiscus	species__Cryptodiscus pini
bOTU52	0.000187152	phylum__Actinobacteria	class__Actinobacteria	order__Actinomycetales	family__Microbacteriaceae	Curtobacterium	species__Curtobacterium sp. AsA7.1
bOTU16	0.000488757	phylum__Proteobacteria	class__Alphaproteobacteria	order__Rhizobiales	family__Hyphomicrobiaceae	Devosia	species__Devosia sp. ahR78
fOTU105	9.06845e-05	phylum__Ascomycota	class__Sordariomycetes	order__Hypocreales	family__Nectriaceae	Fusarium	species__Nectria haematococca
fOTU93	6.41857e-05	phylum__Ascomycota	class__Sordariomycetes	order__Hypocreales	family__Nectriaceae	Fusarium	species__Fusarium graminearum
	0.00015487
fOTU16	0.000519452	phylum__Ascomycota	class__Sordariomycetes	order__Hypocreales	family__Nectriaceae	Ilyonectria	species__Ilyonectria novozelandica
bOTU32	0.000807974	phylum__Proteobacteria	class__Alphaproteobacteria	order__Rhizobiales	family__Methylobacteriaceae	Methylobacterium	species__Methylobacterium platani
bOTU93	0.000211426	phylum__Proteobacteria	class__Alphaproteobacteria	order__Rhizobiales	family__Methylobacteriaceae	Methylobacterium	species__Methylobacterium sp. ZNC0032
	0.0010194
fOTU269	6.8572e-05	phylum__Ascomycota	class__Dothideomycetes	order__Pleosporales	family__Didymosphaeriaceae	Paraphaeosphaeria	species__Paraphaeosphaeria angularis
fOTU77	3.77864e-05	phylum__Ascomycota	class__Dothideomycetes	order__Pleosporales	family__Didymosphaeriaceae	Paraphaeosphaeria	species__Paraphaeosphaeria verruculosa
	0.000106358
fOTU66	0.000101847	phylum__Ascomycota	class__Eurotiomycetes	order__Eurotiales	family__Aspergillaceae	Penicillium	species__Penicillium sp. LH185
fOTU296	8.25218e-06	phylum__Ascomycota	class__Eurotiomycetes	order__Eurotiales	family__Aspergillaceae	Penicillium	species__Penicillium sp. 22MS11
	0.000110099
fOTU75	1.36576e-05	phylum__Ascomycota	class__Sordariomycetes	order__Sordariales	family__Lasiosphaeriaceae	Podospora	species__Podospora sp. V534RZ
fOTU81	2.58466e-05	phylum__Ascomycota	class__Dothideomycetes	order__Pleosporales	family__Didymellaceae	Stagonosporopsis	species__Stagonosporopsis cucurbitacearum
fOTU21	0.00031691	phylum__Ascomycota	class__Dothideomycetes	order__Capnodiales	family__Mycosphaerellaceae	Staninwardia	species__Staninwardia suttonii
fOTU41	0.000101147	phylum__Ascomycota	class__Sordariomycetes	order__Xylariales	family__Xylariaceae	Xylaria	species__Xylaria sp. JDA1
fOTU13	0.000675598	no rank__unclassified Fungi	no rank__unclassified Fungi	no rank__unclassified Fungi	no rank__unclassified Fungi	unclassified Fungi	species__fungal endophyte
fOTU53	0.000107737	no rank__unclassified Fungi	no rank__unclassified Fungi	no rank__unclassified Fungi	no rank__unclassified Fungi	unclassified Fungi	species__fungal sp. APA-2013
fOTU134	0.00010114	no rank__unclassified Fungi	no rank__unclassified Fungi	no rank__unclassified Fungi	no rank__unclassified Fungi	unclassified Fungi	species__fungal endophyte
fOTU227	2.84337e-05	no rank__unclassified Fungi	no rank__unclassified Fungi	no rank__unclassified Fungi	no rank__unclassified Fungi	unclassified Fungi	species__fungal endophyte sp. ECD-2008
	0.000912909
fOTU194	1.50688e-05	phylum__Ascomycota	no rank__unclassified Pezizomycotina	no rank__unclassified Pezizomycotina	no rank__unclassified Pezizomycotina	no rank__unclassified Pezizomycotina	species__Pezizomycotina sp. PAH2_7

## Sheet: module 02
Name	RA%	RA	Phylum	Class	Order	Family	Genus	Species
bOTU21	0.00195428	1.95428e-05	phylum__Proteobacteria	class__Gammaproteobacteria	order__Aeromonadales	family__Aeromonadaceae	genus__Aeromonas	species__Aeromonas hydrophila
bOTU22	0.0104746	0.000104746	phylum__Proteobacteria	class__Alphaproteobacteria	order__Rhizobiales	family__Aurantimonadaceae	genus__Aurantimonas	species__Aureimonas jatrophae
bOTU30	0.0295188	0.000295188	phylum__Firmicutes	class__Bacilli	order__Bacillales	family__Bacillaceae	genus__Bacillus	species group__Bacillus subtilis group
fOTU135	0.00113444	1.13444e-05	phylum__Ascomycota	class__Dothideomycetes	order__Botryosphaeriales	family__Botryosphaeriaceae	genus__Botryosphaeria	species__Botryosphaeria dothidea
bOTU80	0.00279705	2.79705e-05	phylum__Actinobacteria	class__Actinobacteria	order__Actinomycetales	family__Dermabacteraceae	genus__Brachybacterium	species__Brachybacterium sp. NCCP-661
fOTU210	0.000659957	6.59957e-06	phylum__Ascomycota	class__Sordariomycetes	order__Hypocreales	family__Nectriaceae	genus__Calonectria	species__Calonectria colhounii
fOTU78	0.0013779	1.3779e-05	phylum__Ascomycota	class__Sordariomycetes	order__Glomerellales	family__Glomerellaceae	genus__Colletotrichum	species__Colletotrichum nicotianae
bOTU67	0.00435224	4.35224e-05	phylum__Proteobacteria	class__Betaproteobacteria	order__Burkholderiales	family__Comamonadaceae	genus__Comamonas	species__Comamonas testosteroni
fOTU170	0.00113813	1.13813e-05	phylum__Ascomycota	class__Dothideomycetes	order__Pleosporales	family__Coniothyriaceae	genus__Coniothyrium	species__Coniothyrium sidae
bOTU39	0.0037287	3.7287e-05	phylum__Proteobacteria	class__Betaproteobacteria	order__Burkholderiales	family__Oxalobacteraceae	genus__Duganella	species__Duganella sp. GR 7-01
bOTU89	0.00564902	5.64902e-05	phylum__Bacteroidetes	class__Flavobacteriia	order__Flavobacteriales	family__Flavobacteriaceae	genus__Elizabethkingia	species__Elizabethkingia anophelis
fOTU225	0.00357417	3.57417e-05	phylum__Ascomycota	class__Dothideomycetes	order__Myriangiales	family__Elsinoaceae	genus__Elsinoe	species__Elsinoe fawcettii
bOTU71	0.00763981	7.63981e-05	phylum__Firmicutes	class__Bacilli	order__Lactobacillales	family__Enterococcaceae	genus__Enterococcus	species__Enterococcus gallinarum
bOTU69	0.0124818	0.000124818	phylum__Proteobacteria	class__Betaproteobacteria	order__Burkholderiales	family__Oxalobacteraceae	genus__Massilia	species__Massilia sp. Y880
fOTU300	0.00218185	2.18185e-05	phylum__Ascomycota	class__Dothideomycetes	order__Botryosphaeriales	family__Botryosphaeriaceae	genus__Microdiplodia	species__Microdiplodia sp. EXM1_19
fOTU37	0.0209078	0.000209078	phylum__Ascomycota	class__Sordariomycetes	order__Hypocreales	family__Clavicipitaceae	genus__Paecilomyces	species__Paecilomyces sp. BMP2886
fOTU234	0.00129015	1.29015e-05	phylum__Ascomycota	class__Dothideomycetes	no rank__Dothideomycetes incertae sedis	no rank__Dothideomycetes incertae sedis	genus__Paramicrothyrium	species__Paramicrothyrium chinensis
fOTU56	0.0181181	0.000181181	phylum__Ascomycota	class__Dothideomycetes	order__Pleosporales	family__Didymosphaeriaceae	genus__Paraphaeosphaeria	species__Paraphaeosphaeria michotii
fOTU132	0.0010999	1.0999e-05	phylum__Ascomycota	class__Pezizomycetes	order__Pezizales	no rank__Pezizales incertae sedis	genus__Phialea	species__Phialea strobilina
fOTU154	0.0009833	9.833e-06	phylum__Ascomycota	class__Dothideomycetes	order__Pleosporales	family__Didymellaceae	genus__Phoma	species__Phoma sp. HT-Z6-V
fOTU52	0.00237094	2.37094e-05	phylum__Ascomycota	class__Dothideomycetes	order__Capnodiales	family__Mycosphaerellaceae	genus__Pseudocercospora	species__Pseudocercospora kaki
bOTU42	0.00551447	5.51447e-05	phylum__Proteobacteria	class__Gammaproteobacteria	order__Pseudomonadales	family__Pseudomonadaceae	genus__Pseudomonas	species group__Pseudomonas aeruginosa group
bOTU27	0.0660305	0.000660305	phylum__Proteobacteria	class__Alphaproteobacteria	order__Rhizobiales	family__Rhizobiaceae	genus__Rhizobium	species__Rhizobium sp. GR12C
bOTU74	0.0083874	8.3874e-05	phylum__Proteobacteria	class__Alphaproteobacteria	order__Sphingomonadales	family__Sphingomonadaceae	genus__Sphingomonas	species__Sphingomonas sp. BAB-3566
fOTU245	0.00111233	1.11233e-05	phylum__Ascomycota	class__Dothideomycetes	order__Capnodiales	family__Mycosphaerellaceae	genus__Staninwardia	species__Staninwardia suttonii
bOTU24	0.0301835	0.000301835	phylum__Firmicutes	class__Bacilli	order__Bacillales	family__Staphylococcaceae	genus__Staphylococcus	species__Staphylococcus xylosus
fOTU233	0.000742875	7.42875e-06	phylum__Ascomycota	class__Sordariomycetes	order__Glomerellales		genus__Verticillium	species__Verticillium dahliae
fOTU188	0.00113972	1.13972e-05	phylum__Ascomycota	no rank__unclassified Ascomycota	no rank__unclassified Ascomycota	no rank__unclassified Ascomycota	no rank__unclassified Ascomycota	species__Ascomycota sp. dd08057
fOTU94	0.0125967	0.000125967	no rank__unclassified Fungi	no rank__unclassified Fungi	no rank__unclassified Fungi	no rank__unclassified Fungi	no rank__unclassified Fungi	species__fungal endophyte sp. ICMP 16021
fOTU99	0.00261887	2.61887e-05	no rank__unclassified Fungi	no rank__unclassified Fungi	no rank__unclassified Fungi	no rank__unclassified Fungi	no rank__unclassified Fungi	species__fungal sp. 6 GM 15-19
fOTU238	0.000710563	7.10563e-06	no rank__unclassified Fungi	no rank__unclassified Fungi	no rank__unclassified Fungi	no rank__unclassified Fungi	no rank__unclassified Fungi	species__fungal sp. APA-2013
	0.0159262

## Sheet: module 03
Name	RA%	RA	Phylum	Class	Order	Family	Genus	Species
fOTU4	1.58011	0.0158011	phylum__Ascomycota	class__Eurotiomycetes	order__Eurotiales	family__Aspergillaceae	Aspergillus	species__Aspergillus amstelodami						genus		Aspergillus
fOTU24	0.0861234	0.000861234	phylum__Ascomycota	class__Eurotiomycetes	order__Eurotiales	family__Aspergillaceae	Aspergillus	species__Aspergillus versicolor						genus		Aspergillus
fOTU69	0.00698842	6.98842e-05	phylum__Ascomycota	class__Eurotiomycetes	order__Eurotiales	family__Aspergillaceae	Aspergillus	species__Aspergillus sp. 8 BRO-2013						genus		Aspergillus
	1.67322
bOTU1	0.304383	0.00304383	phylum__Proteobacteria	class__Alphaproteobacteria	order__Rhizobiales	family__Aurantimonadaceae	Aurantimonas	species__Aurantimonas sp. AU20						genus		Aurantimonas
fOTU6	0.207225	0.00207225	phylum__Ascomycota	class__Dothideomycetes	order__Capnodiales		Cladosporium	species__Cladosporium cladosporioides						genus		Cladosporium
fOTU9	66.9669	0.669669	phylum__Ascomycota	class__Saccharomycetes	order__Saccharomycetales	family__Phaffomycetaceae	Cyberlindnera	species__Cyberlindnera veronae						genus		Cyberlindnera
fOTU176	8.57106	0.0857106	phylum__Ascomycota	class__Saccharomycetes	order__Saccharomycetales	family__Phaffomycetaceae	Cyberlindnera	species__Cyberlindnera veronae						genus		Cyberlindnera
fOTU26	0.676161	0.00676161	phylum__Ascomycota	class__Saccharomycetes	order__Saccharomycetales	family__Phaffomycetaceae	Cyberlindnera	species__Cyberlindnera veronae						genus		Cyberlindnera
	76.2141
fOTU270	0.00184417	1.84417e-05	phylum__Ascomycota	class__Eurotiomycetes	order__Chaetothyriales	family__Cyphellophoraceae	Cyphellophora	species__Cyphellophora sessilis						genus		Cyphellophora
fOTU33	0.00956934	9.56934e-05	phylum__Ascomycota	class__Saccharomycetes	order__Saccharomycetales	family__Debaryomycetaceae	Debaryomyces	species__Debaryomyces subglobosus						genus		Debaryomyces
fOTU193	0.310029	0.00310029	phylum__Ascomycota	class__Eurotiomycetes	order__Eurotiales	family__Aspergillaceae	Eurotium	species__Eurotium sp. BRO-2013						genus		Eurotium
fOTU11	0.40894	0.0040894	phylum__Ascomycota	class__Sordariomycetes	order__Hypocreales	family__Nectriaceae	Fusarium	species__Fusarium verticillioides						genus		Fusarium
bOTU2	94.8197	0.948197	phylum__proteobacteria	class__gammaproteobacteria	order__ebterobacterales	family__enterobacteriaceae	klebsiella	species__klebsiella pneumoniae						genus		klebsiella
fOTU19	0.169195	0.00169195	phylum__Ascomycota	class__Dothideomycetes	order__Pleosporales	family__Lophiostomataceae	Lophiostoma	species__Lophiostoma sp. CBS 123543						genus		Lophiostoma
bOTU36	0.234678	0.00234678	phylum__Proteobacteria	class__Alphaproteobacteria	order__Rhizobiales	family__Methylobacteriaceae	Methylobacterium	species__Methylobacterium sp. Lor52						genus		Methylobacterium
bOTU26	0.0964977	0.000964977	phylum__Proteobacteria	class__Alphaproteobacteria	order__Rhizobiales	family__Methylobacteriaceae	Methylobacterium	species__Methylobacterium komagatae						genus		Methylobacterium
	0.331176
fOTU142	0.00270402	2.70402e-05	phylum__Ascomycota	class__Dothideomycetes	order__Capnodiales	family__Mycosphaerellaceae	Microcyclosporella	species__Microcyclosporella mali						genus		Microcyclosporella
fOTU46	0.00219811	2.19811e-05	phylum__Ascomycota	class__Sordariomycetes	order__Hypocreales		Myrothecium	species__Myrothecium sp. W MG-2013						genus		Myrothecium
fOTU25	0.116914	0.00116914	phylum__Ascomycota	class__Dothideomycetes	order__Pleosporales	family__Didymosphaeriaceae	Paraphaeosphaeria	species__Paraphaeosphaeria neglecta						genus		Paraphaeosphaeria
bOTU5	0.0413804	0.000413804	phylum__Bacteroidetes	class__Sphingobacteriia	order__Sphingobacteriales	family__Sphingobacteriaceae	Pedobacter	species__Pedobacter sp. NT 4-05						genus		Pedobacter
fOTU32	0.0368367	0.000368367	phylum__Ascomycota	no rank__mitosporic Ascomycota	no rank__mitosporic Ascomycota	no rank__mitosporic Ascomycota	Peltaster	species__Peltaster fructicola						genus		Peltaster
fOTU67	0.00344198	3.44198e-05	phylum__Ascomycota	class__Sordariomycetes	order__Xylariales	family__Amphisphaeriaceae	Pestalotiopsis	species__Pestalotiopsis vismiae						genus		Pestalotiopsis
fOTU3	0.223429	0.00223429	phylum__Ascomycota	class__Dothideomycetes	order__Pleosporales	family__Didymellaceae	Peyronellaea	species__Peyronellaea glomerata						genus		Peyronellaea
fOTU117	0.00404536	4.04536e-05	phylum__Ascomycota	class__Dothideomycetes	order__Pleosporales	family__Phaeosphaeriaceae	Phaeosphaeriopsis	species__Phaeosphaeriopsis sp. TMS-2011						genus		Phaeosphaeriopsis
fOTU44	0.00225996	2.25996e-05	phylum__Ascomycota	class__Dothideomycetes	order__Capnodiales	family__Teratosphaeriaceae	Pseudoteratosphaeria	species__Pseudoteratosphaeria stramenticola						genus		Pseudoteratosphaeria
fOTU54	0.0144557	0.000144557	phylum__Ascomycota	class__Dothideomycetes	order__Capnodiales	family__Cladosporiaceae	Rachicladosporium	species__Rachicladosporium pini						genus		Rachicladosporium
fOTU68	0.00392584	3.92584e-05	phylum__Ascomycota	class__Eurotiomycetes	order__Chaetothyriales	family__Herpotrichiellaceae	Rhinocladiella	species__Rhinocladiella sp. EXP0525F						genus		Rhinocladiella
fOTU30	0.0350535	0.000350535	phylum__Ascomycota	class__Dothideomycetes	order__Botryosphaeriales	family__Saccharataceae	Saccharata	species__Saccharata intermedia						genus		Saccharata
fOTU1	5.50948	0.0550948	phylum__Ascomycota	class__Dothideomycetes	order__Capnodiales	family__Dissoconiaceae	Uwebraunia	species__Uwebraunia dekkeri						genus		Uwebraunia
fOTU8	0.666262	0.00666262	phylum__Ascomycota	class__Dothideomycetes	order__Capnodiales	family__Dissoconiaceae	Uwebraunia	species__Uwebraunia commune						genus		Uwebraunia
	6.17574
fOTU156	0.00398948	3.98948e-05	phylum__Ascomycota	class__Sordariomycetes	order__Microascales	family__Halosphaeriaceae	mitosporic Halosphaeriaceae	species__Periconia byssoides						no rank		mitosporic Halosphaeriaceae
fOTU230	0.00625886	6.25886e-05	phylum__Ascomycota	no rank__unclassified Ascomycota	no rank__unclassified Ascomycota	no rank__unclassified Ascomycota	unclassified Ascomycota	species__Ascomycota sp. South-west0090						no rank		unclassified Ascomycota
fOTU115	0.00288519	2.88519e-05	no rank__unclassified Fungi	no rank__unclassified Fungi	no rank__unclassified Fungi	no rank__unclassified Fungi	unclassified Fungi	species__fungal sp. MG200Sn7L9x						no rank		unclassified Fungi

## Sheet: module 04
Name	RA%	RA	Phylum	Class	Order	Family	Genus	Species
fOTU40	0.010397	0.00010397	phylum__Ascomycota	class__Dothideomycetes	order__Pleosporales	family__Morosphaeriaceae	Acrocalymma	species__Acrocalymma medicaginis							genus		Herbaspirillum
fOTU23	0.0435096	0.000435096	phylum__Ascomycota	class__Eurotiomycetes	order__Chaetothyriales	family__Chaetothyriaceae	Camptophora	species__Camptophora hylomeconis							genus		Candida
fOTU29	0.0765018	0.000765018	phylum__Ascomycota	class__Saccharomycetes	order__Saccharomycetales	family__Debaryomycetaceae	Candida	species__Candida metapsilosis							genus		Camptophora
fOTU120	0.00573107	5.73107e-05	phylum__Ascomycota	class__Dothideomycetes	order__Capnodiales	family__Cladosporiaceae	Cladosporium	species__Cladosporium sp. N62							genus		Pyricularia
bOTU18	0.0798264	0.000798264	phylum__Proteobacteria	class__Betaproteobacteria	order__Burkholderiales	family__Oxalobacteraceae	Herbaspirillum	species__Herbaspirillum sp. NR 1-06							no rank		unclassified Fungi
fOTU34	0.0186023	0.000186023	no rank__unclassified Fungi	no rank__unclassified Fungi	no rank__unclassified Fungi	no rank__unclassified Fungi	No rank unclassified Fungi	species__fungal endophyte							genus		Strelitziana
fOTU55	0.00748227	7.48227e-05	no rank__unclassified Fungi	no rank__unclassified Fungi	no rank__unclassified Fungi	no rank__unclassified Fungi	No rank unclassified Fungi	species__fungal endophyte sp. ECD-2008							genus		Acrocalymma
fOTU58	0.00426261	4.26261e-05	no rank__unclassified Fungi	no rank__unclassified Fungi	no rank__unclassified Fungi	no rank__unclassified Fungi	No rank unclassified Fungi	species__fungal sp. AX122							no rank		unclassified Fungi
fOTU162	0.00188116	1.88116e-05	no rank__unclassified Fungi	no rank__unclassified Fungi	no rank__unclassified Fungi	no rank__unclassified Fungi	No rank unclassified Fungi	species__fungal endophyte							genus		Ramichloridium
	0.0322283
fOTU150	0.00442884	4.42884e-05	phylum__Ascomycota	class__Sordariomycetes	no rank__unclassified Sordariomycetes		No rank unclassified Sordariomycetes	species__Sordariomycetes sp. MUT 4400							genus		Cladosporium
fOTU166	0.0214805	0.000214805	phylum__Ascomycota	class__Sordariomycetes	order__Magnaporthales	family__Magnaporthaceae	Pyricularia	species__Pyricularia parasitica							no rank		unclassified Sordariomycetes
fOTU106	0.006636	6.636e-05	phylum__Ascomycota	class__Dothideomycetes	order__Capnodiales	family__Dissoconiaceae	Ramichloridium	species__Ramichloridium apiculatum							no rank		unclassified Fungi
fOTU172	0.0025008	2.5008e-05	phylum__Ascomycota	class__Dothideomycetes	no rank__mitosporic Dothideomycetes	no rank__mitosporic Dothideomycetes	Sclerostagonospora	species__Sclerostagonospora sp. CBS 118224							genus		Sclerostagonospora
fOTU38	0.0149166	0.000149166	phylum__Ascomycota	class__Eurotiomycetes	order__Chaetothyriales		Strelitziana	species__Strelitziana australiensis							no rank		unclassified Fungi

## Sheet: module 05
Name	RA%	RA	Phylum	Class	Order	Family	Genus	Species
fOTU104	0.00997331	9.97331e-05	phylum__Ascomycota	class__Dothideomycetes	order__Capnodiales	family__Cladosporiaceae	Cladosporium	species__Cladosporium cucumerinum							no rank		unclassified Pleosporales
fOTU2	0.231921	0.00231921	phylum__Ascomycota	class__Sordariomycetes	order__Glomerellales	family__Glomerellaceae	Colletotrichum	species__Colletotrichum gloeosporioides							genus		Colletotrichum
fOTU114	0.00246643	2.46643e-05	phylum__Ascomycota	class__Dothideomycetes	order__Myriangiales	family__Elsinoaceae	Elsinoe	species__Elsinoe fawcettii							genus		Pseudomonas
fOTU22	0.0218523	0.000218523	phylum__Basidiomycota		order__Erythrobasidiales	family__Erythrobasidiaceae	Erythrobasidium	species__Erythrobasidium sp. FF-2011							genus		Pestalotiopsis
fOTU73	0.0131183	0.000131183	phylum__Ascomycota	class__Dothideomycetes	order__Pleosporales	family__Lophiostomataceae	Lophiostoma	species__Lophiostoma cynaroidis							genus		Pseudocercosporella
fOTU86	0.0129862	0.000129862	phylum__Ascomycota	class__Leotiomycetes	order__Helotiales	family__Dermateaceae	Neofabraea	species__Neofabraea eucalypti							genus		Erythrobasidium
fOTU62	0.00987662	9.87662e-05	phylum__Ascomycota	class__Sordariomycetes	order__Trichosphaeriales	family__Trichosphaeriaceae	Nigrospora	species__Nigrospora sp. LH4							genus		Phoma
fOTU181	0.00542813	5.42813e-05	phylum__Ascomycota	class__Eurotiomycetes	order__Chaetothyriales		No rank_unclassified Chaetothyriales	species__Chaetothyriales sp. M-Cre1-4							genus		Lophiostoma
fOTU80	0.00721726	7.21726e-05	no rank__unclassified Fungi	no rank__unclassified Fungi	no rank__unclassified Fungi	no rank__unclassified Fungi	No rank_unclassified Fungi	species__fungal sp. 6 GM 15-19							genus		Neofabraea
fOTU42	0.00918714	9.18714e-05	no rank__unclassified Fungi	no rank__unclassified Fungi	no rank__unclassified Fungi	no rank__unclassified Fungi	No rank_unclassified Fungi	species__fungal endophyte sp. g88							genus		Ramichloridium
	0.0164044
fOTU7	11.6851	0.116851	phylum__Ascomycota	class__Dothideomycetes	order__Pleosporales		No rank_unclassified Pleosporales	species__Pleosporales sp. LH70							genus		Cladosporium
fOTU18	0.031048	0.00031048	phylum__Ascomycota	class__Sordariomycetes	order__Xylariales	family__Amphisphaeriaceae	Pestalotiopsis	species__Pestalotiopsis sp. LH251							genus		Nigrospora
fOTU95	0.00662159	6.62159e-05	phylum__Ascomycota	class__Sordariomycetes	order__Xylariales	family__Amphisphaeriaceae	Pestalotiopsis	species__Pestalotiopsis hangzhouensis							no rank		unclassified Fungi
	0.0376696
fOTU31	0.0151031	0.000151031	phylum__Ascomycota	class__Dothideomycetes	order__Pleosporales	family__Didymellaceae	Phoma	species__Phoma sp. MBP38D							genus		Teratosphaericola
fOTU49	0.00369975	3.69975e-05	phylum__Ascomycota	class__Sordariomycetes	order__Glomerellales	family__Plectosphaerellaceae	Plectosphaerella	species__Plectosphaerella cucumerina							no rank		unclassified Fungi
fOTU20	0.0272016	0.000272016	phylum__Ascomycota	class__Dothideomycetes	order__Capnodiales	family__Mycosphaerellaceae	Pseudocercosporella	species__Pseudocercosporella fraxini							genus		Pestalotiopsis
bOTU31	0.0808093	0.000808093	phylum__Proteobacteria	class__Gammaproteobacteria	order__Pseudomonadales	family__Pseudomonadaceae	Pseudomonas	species group__Pseudomonas putida group							no rank		unclassified Chaetothyriales
fOTU47	0.0108838	0.000108838	phylum__Ascomycota	class__Dothideomycetes	order__Capnodiales	family__Dissoconiaceae	Ramichloridium	species__Ramichloridium cerophilum							genus		Plectosphaerella
fOTU65	0.00863242	8.63242e-05	phylum__Ascomycota	class__Dothideomycetes	order__Capnodiales	family__Teratosphaeriaceae	Teratosphaericola	species__Teratosphaericola pseudafricana							genus		Xenoteratosphaeria
fOTU97	0.00320102	3.20102e-05	phylum__Ascomycota	class__Dothideomycetes	order__Capnodiales	family__Teratosphaeriaceae	Xenoteratosphaeria	species__Xenoteratosphaeria jonkershoekensis							genus		Elsinoe

## Sheet: module06
Name	RA	node.degree	node.betw	node.stress	node.evcent	Clustering.Coefficient	No. module	Zi	Pi	Kingdom	Phylum	Class	Order	Family	Genus	Species
bOTU13	0.000154334	1	0	0	1.82e-34	0	5	0	0	Bacteria	phylum__Proteobacteria	class__Betaproteobacteria	order__Burkholderiales	family__Oxalobacteraceae	Collimonas	species__Collimonas pratensis						genus		Collimonas
bOTU41	0.000291748	1	0	0	1.82e-34	0	5	0	0	Bacteria	phylum__Proteobacteria	class__Alphaproteobacteria	order__Rhizobiales	family__Brucellaceae	Ochrobactrum	species__Ochrobactrum pseudogrignonense						genus		Ochrobactrum
bOTU6	0.0183833	2	1	1	1.82e-34	0	5	0	0	Bacteria	phylum__Firmicutes	class__Bacilli	order__Lactobacillales	family__Lactobacillaceae	Lactobacillus	species__Lactobacillus fermentum						genus		Lactobacillus
